# Supplementary material for: Silver(I) and Copper(II) complexes of 1,10-phenanthroline-5,6-dione inhibit Sporothrix brasiliensis azole-resistant clinical isolates
Source: PeerJ. 2026 May 6;14:e21129. doi: 10.7717/peerj.21129 (PMC13156952; doi:10.7717/peerj.21129)
Supplement: Supplemental Information 1 — Recordings of live/death larvae along the 10 days recording of the invertebrate model survival curves: infected and non-infected by Sporothrix brasiliensis, treated or not with the investigated compounds or itraconazole plus controls. These were used for statistical analysis to compare the distinct compound effects on infected larvae survival. [file peerj-14-21129-s001.xlsx]

## Sheet: Triplicate One
Survival Curve- Phendio versus Galleria mellonella
	SM	PBS	C+	Cu	Ph	Ag	ITRA
D1	10	10	10	10	10	10	10
D2	10	10	9	10	9	10	10
D3	10	10	8	9	8	9	9
D4	10	10	8	9	8	9	9
D5	10	10	6	8	7	8	7
D6	10	10	5	6	6	8	6
D7	10	10	4	5	6	7	4
D8	10	10	2	3	4	6	2
D9	10	10	0	2	2	6	2
D10	10	10	0	2	0	5	1
SM = mechanical stress
PBS = Phosphate Buffered Saline
C+ = Sporothrix brasiliensis infected
Cu = Sporothrix brasiliensis + Copper-Phendio
Ph = Sporothrix brasiliensis + Phendio
Ag = Sporothrix brasiliensis + Silver-Phendio
ITRA = Sporothrix brasiliensis + Itraconazole

## Sheet: Triplicate Two
Survival Curve- Phendio versus Galleria mellonella
	SM	PBS	C+	Cu	Ph	Ag	ITRA
D1	10	10	10	10	10	10	10
D2	10	10	9	10	10	10	10
D3	10	10	8	9	8	9	10
D4	10	10	8	9	8	9	9
D5	10	10	6	8	7	8	7
D6	10	10	4	7	7	7	5
D7	10	10	4	6	5	7	5
D8	10	10	2	6	4	7	3
D9	10	10	1	5	3	6	3
D10	10	9	1	5	3	6	3
SM = mechanical stress
PBS = Phosphate Buffered Saline
C+ = Sporothrix brasiliensis infected
Cu = Sporothrix brasiliensis + Copper-Phendio
Ph = Sporothrix brasiliensis + Phendio
Ag = Sporothrix brasiliensis + Silver-Phendio
ITRA = Sporothrix brasiliensis + Itraconazole

## Sheet: Triplicate Three
Survival Curve - Phendio X Galleria mellonella
	SM	PBS	C+	Cu	Ph	Ag	ITRA
D1	10	10	10	10	10	10	9
D2	10	10	9	9	10	8	9
D3	10	10	8	8	10	7	9
D4	10	10	6	8	9	7	8
D5	10	10	6	8	9	7	8
D6	10	10	6	8	8	7	6
D7	10	10	4	5	5	4	5
D8	10	10	3	2	2	2	4
D9	10	10	3	2	0	2	3
D10	10	10	0	2	0	2	3
SM = mechanical stress
PBS = Phosphate Buffered Saline
C+ = Sporothrix brasiliensis infected
Cu = Sporothrix brasiliensis + Copper-Phendio
Ph = Sporothrix brasiliensis + Phendio
Ag = Sporothrix brasiliensis + Silver-Phendio
ITRA = Sporothrix brasiliensis + Itraconazole
